# Supplementary material for: Glycan-dependent cell adhesion mechanism of Tc toxins
Source: Nat Commun. 2020 Jun 1;11:2694. doi: 10.1038/s41467-020-16536-7 (PMC7264150; doi:10.1038/s41467-020-16536-7)
Supplement: Supplementary file 8 — Source Data [file 41467_2020_16536_MOESM8_ESM.xlsx]

## Sheet: Figure 1b
HEK 293T
time (h)	replicate 1	replicate 2	replicate 3	average	standard deviation
0	0	0	0	0	0
1	318	324	187	276	77
2	353	391	246	330	75
3	374	399	259	344	75
4	412	422	291	375	73
5	419	451	332	401	62
6	442	470	377	430	48
7	443	458	408	436	26
8	446	493	436	458	31
HEK 293 GnTI-
time (h)	replicate 1	replicate 2	replicate 3	average	standard deviation
0	0	0	0	0	0
1	40	87	76	68	25
2	75	101	117	98	21
3	81	109	151	114	35
4	95	125	170	130	38
5	122	144	189	152	34
6	121	180	191	164	38
7	119	207	234	186	60
8	137	236	258	210	64
deglycosylated HEK 293T
time (h)	replicate 1	replicate 2	replicate 3	average	standard deviation
0	0	0	0	0	0
1	69	-5	58	40	40
2	64	94	99	85	19
3	73	152	119	114	39
4	78	194	149	140	59
5	97	247	177	173	75
6	116	285	239	213	87
7	117	333	278	243	112
8	119	378	359	285	145

## Sheet: Figure 1c
Cells in each sample
	cells | Count	cells | Freq. of Total	cells/fluorescence_negative | Count	cells/fluorescence_negative | Freq. of null	Shown in Fig. 1c
HEK293T_control_notox_repl1.fcs	38739	0.775	38729	1
HEK293T_control_notox_repl2.fcs	38773	0.775	38759	1
HEK293T_control_notox_repl0.fcs	38565	0.771	38554	1	x
HEK293T_PNGase_notox_repl1.fcs	38435	0.769	38422	1
HEK293T_PNGase_notox_repl2.fcs	38351	0.767	38333	1
HEK293T_PNGase_notox_repl0.fcs	38153	0.763	38143	1	x
HEK293T_control_200nM_tox_repl1.fcs	37482	0.75	3769	0.101
HEK293T_control_200nM_tox_repl2.fcs	37720	0.754	3911	0.104
HEK293T_control_200nM_tox_repl0.fcs	38112	0.762	3918	0.103	x
HEK293T_PNGase_200nM_tox_repl1.fcs	36330	0.727	10610	0.292
HEK293T_PNGase_200nM_tox_repl2.fcs	36485	0.73	10510	0.288
HEK293T_PNGase_200nM_tox_repl0.fcs	36329	0.727	10169	0.28	x
Total events: 50000 in all samples.
Gating: Cell identification
Gating: Fluorescence
The gating window size and position was identical in all four samples.

## Sheet: Figure 2a
Compound	Mean	SEM	Number in focused array Fig.2b
GA 000005	29	27.9494
GA 000006	-30	96.2306
GA 000007	2316	169.314	4
GA 000008	141.5	35.9919
GA 000009	102.25	56.5322
GA 000010	147.5	90.0301
GA 000011	165.25	29.3382
GA 000012	199.75	62.4918
GA 000069	347	146.635
GA 000070	292	166.046
GA 000071	305.25	94.258
GA 000072	219.75	91.9623
GA 000073	292.5	131.819
GA 000074	142.75	80.2053
GA 000075	181.5	85.0936
GA 000076	358.25	25.9049
GA 000077	296.5	41.9216
GA 000078	188.75	48.7859
GA 000080	208.75	37.635
GA 000081	184.5	46.4982
GA 000082	166.5	17.9513
GA 000083	113.5	65.2361
GA 000084	187.5	102.559
GA 000085	184	41.6153
GA 000090	251	52.5262
GA 000091	243	41.8708
GA 000092	253	80.0729
GA 000093	189.667	21.1798
GA 000094	201.5	45.2926
GA 000095	241.25	82.8013
GA 000096	253.25	65.5304
GA 000097	181	51.5461
GA 000098	195.5	78.3608
GA 000099	299	71.6217
GA 000100	239.5	79.1175
GA 000101	298	32.749
GA 000102	216.5	48.5876
GA 000103	303.25	86.2307
GA 000104	242.25	53.5138
GA 000105	112.5	57.0387
GA 000153	296.333	41.3592
GA 000154	2909.75	66.4798	11
GA 000155	201.25	60.2472
GA 000156	194.25	75.3197
GA 000157	7013	354.029	5
GA 000158	1125.5	104.4	12
GA 000159	759.5	95.0417	6
GA 000160	219	60.1609
GA 000161	157.25	30.2279
GA 000162	145.75	55.7321
GA 000163	176.5	85.6704
GA 000164	151.25	40.2624
GA 000165	138.5	67.0889
GA 000166	98.5	55.9352
GA 000167	128	46.0344
GA 000168	114.25	20.8581
GA 000169	141.75	68.5789
GA 000170	314.25	59.4199
GA 000171	154.25	58.7826
GA 000172	95	73.4864
GA 000173	168.25	32.6481
GA 000174	123.25	47.8494
GA 000175	290.5	65.2144
GA 000176	3964	180.031	7
GA 000177	324.25	40.1152
GA 000178	195.5	17.3517
GA 000179	317.5	81.8917
GA 000180	-48.75	68.5619
GA 000181	146.75	76.6761
GA 000182	163	72.298
GA 000183	375.75	72.6124
GA 000184	176.5	101.315
GA 000185	274	145.849
GA 000186	215.75	73.9103
GA 000187	79.25	42.4016
GA 000188	292	76.5256
GA 000189	171.333	156.464
GA 000190	121.25	52.5981
GA 000191	-41.75	28.6047
GA 000192	-138.5	59.6217
GA 000193	24	89.6363
GA 000194	19.75	65.5761
GA 000195	50.25	32.8745
GA 000196	259.5	38.8684
GA 000197	229.25	72.3572
GA 000198	181.75	74.9282
GA 000199	100	63.8135
GA 000200	292	24.0174
GA 000201	221.75	49.8337
GA 000202	195	87.5167
GA 000203	99.25	44.6922
GA 000204	-9.5	46.2142
GA 000205	107.25	64.5308
GA 000206	231	23.9513
GA 000207	292.75	25.2665
GA 000208	101.75	38.1081
GA 000209	194.5	53.0825
GA 000210	350	88.8941
GA 000211	112	34.0612
GA 000212	71.5	22.7468
GA 000213	42	54.594
GA 000214	-21.25	22.3807
GA 000215	105.25	78.8177
GA 000216	203.25	62.6756
GA 000217	202.25	58.8818
GA 000218	175	43.8805
GA 000219	-30.5	154.536
GA 000220	273	10.1489
GA 000225	226.5	43.1615
GA 000226	259.25	72.1992
GA 000227	115	23.2415
GA 000229	241.75	103.382
GA 000230	183.25	57.3067
GA 000231	181	63.0331
GA 000232	128	38.2601
GA 000233	-202.5	81.797
GA 000234	203.25	121.939
GA 000235	146.25	18.821
GA 000236	213.5	53.2831
GA 000237	202	68.6137
GA 000238	172.75	90.3137
GA 000239	112	128.509
GA 000240	25.75	106.77
GA 000240 (PBS)	130.25	50.3792
GA 000241	303	31.3555
GA 000242	201.75	25.3751
GA 000243	103.75	51.9573
GA 000244	245	95.8619
GA 000245	114.25	59.7751
GA 000247	220	54.6733
GA 000248	175.75	48.9258
GA 000249	135.5	61.4932
GA 000250	135	59.6797
GA 000251	147.75	46.8266
GA 000252	94.25	139.683
GA 000253	138.75	61.2064
GA 000254	190.5	57.4652
GA 000255	108.75	83.6883
GA 000256	346.25	77.0913
GA 000257	127.5	51.8692
GA 000258 (PBS)	122.75	112.737
Printing buffer	254.75	39.6871

## Sheet: Figure 2b
Compound	Glycan ID (Fig. 2c)	[fluorescent Pl-TcdA1] (µg/ml)	[unlabeled Pl-TcdA1] (µg/ml)	Replicate 1	Replicate 2	Replicate 3	Replicate 4	Average	standard deviation
Di-Mannose	1	6	0	-17	8	249	-1	59.75	126.59
Di-Mannose	1	3	0	-38	-10	-8	-39	-23.75	17.0563
Di-Mannose	1	6	100	7	21	-4	-7	4.25	12.6853
Linear Fucosyl Lewis A/B	2	6	0	40	59	236	40	93.75	95.2554
Linear Fucosyl Lewis A/B	2	3	0	25	15	17	2	14.75	9.53502
Linear Fucosyl Lewis A/B	2	6	100	36	35	-6	0	16.25	22.3663
Linear Lewis X/Y backbone	3	6	0	-4	22	40	10	17	18.6548
Linear Lewis X/Y backbone	3	3	0	28	185	-16	-3	48.5	92.8529
Linear Lewis X/Y backbone	3	6	100	10	0	8	-2	4	5.88784
Sialyl Lewis X	4	6	0	4116	3205	4066	3880	3816.75	420.284
Sialyl Lewis X	4	3	0	2759	2499	3554	3906	3179.5	660.291
Sialyl Lewis X	4	6	100	25	43	9	19	24	14.2829
Lewis Y tetrasaccharide	5	6	0	5576	5108	5377	5758	5454.75	278.653
Lewis Y tetrasaccharide	5	3	0	2663	2801	4072	4763	3574.75	1014.75
Lewis Y tetrasaccharide	5	6	100	27	5	37	10	19.75	14.8633
Lewis B tetrasaccharide	6	6	0	406	410	330	509	413.75	73.3956
Lewis B tetrasaccharide	6	3	0	185	188	238	258	217.25	36.4543
Lewis B tetrasaccharide	6	6	100	-9	-4	8	16	2.75	11.3541
Lewis X trisaccharide (Linker3)	7	6	0	2463	2037	2405	2792	2424.25	309.341
Lewis X trisaccharide (Linker3)	7	3	0	1052	995	1320	1493	1215	233.294
Lewis X trisaccharide (Linker3)	7	6	100	8	2	-10	22	5.5	13.3041
LacNAc repeat dimer	8	6	0	23	-29	8	-19	-4.25	23.9635
LacNAc repeat dimer	8	3	0	-14	26	4	35	12.75	22.0813
LacNAc repeat dimer	8	6	100	-2	21	5	1	6.25	10.2429
Sialyl Lewis A	9	6	0	263	255	263	264	261.25	4.19325
Sialyl Lewis A	9	3	0	170	179	280	251	220	53.9815
Sialyl Lewis A	9	6	100	-7	-5	8	-4	-2	6.78233
Linear 2,6-sialyl Lewis X/Y backbone	10	6	0	62	50	84	82	69.5	16.3605
Linear 2,6-sialyl Lewis X/Y backbone	10	3	0	11	10	57	47	31.25	24.3088
Linear 2,6-sialyl Lewis X/Y backbone	10	6	100	56	24	27	18	31.25	16.9189
Lewis X trisaccharide (Linker1)	11	6	0	1575	2017	2607	1574	1943.25	489.202
Lewis X trisaccharide (Linker1)	11	3	0	657	794	1380	1392	1055.75	385.451
Lewis X trisaccharide (Linker1)	11	6	100	-9	31	-11	10	5.25	19.6023
Lewis A trisaccharide	12	6	0	779	748	855	874	814	60.172
Lewis A trisaccharide	12	3	0	326	264	510	629	432.25	167.683
Lewis A trisaccharide	12	6	100	18	153	35	-12	48.5	72.3257
GM3	13	6	0	-17	-13	19	41	7.5	27.5379
GM3	13	3	0	-4	-10	-2	12	-1	9.30949
GM3	13	6	100	36	4	29	17	21.5	14.0594
Linear sialyl Lewis X/Y backbone	14	6	0	18	-9	-19	15	1.25	18.1177
Linear sialyl Lewis X/Y backbone	14	3	0	-4	3	31	118	37	56.0773
Linear sialyl Lewis X/Y backbone	14	6	100	34	44	8	3	22.25	19.8725
buffer	buffer	6	0	-5	34	74	40	35.75	32.3767
buffer	buffer	3	0	19	21	-22	16	8.5	20.4369
buffer	buffer	6	100	31	19	5	1	14	13.7113

## Sheet: Figure 4a
25 µg/ml toxin
Compound	Number in plot	Pl-TcdA1	Xn-XptA1	Mm-TcdA4	Yp-TcaATcaB	BSA	WGA
Heparin I	1	1350	5807.5	3818	1207	334.5	40
Heparin II	2	952	5309	2593.5	873	204.5	21.5
Heparin III	3	167	2297	1732.5	150.5	44	3.5
Heparin IV	4	24	444	939	18	21.5	34.5
Heparin V	5	709	3756.5	1795.5	667.5	132	14.5
Heparin VI	6	512	4263.5	2879	438.5	72.5	9.5
Heparin VII	7	578.5	3962	2020.5	531.5	64	14.5
Heparin VIII	8	57.5	445.5	985.5	55	14.5	1
Heparin IX	9	34.5	43	581.5	24.5	18.5	33
Heparin X	10	92	2597	2777.5	71.5	30.5	4.5
Heparin XI	11	1366.5	7755	3573	1262.5	505.5	20
Heparin XII	12	133	2006	1650.5	124.5	33	7
Heparin XIII	13	4.5	-49	301	6	16	3.5
NatHep	14	402.5	3915	2584	362	48.5	40
183 (=IdoA)	15	414.5	5021.5	2295.5	372	165	5
printing buffer	16	7	-15	-68.5	4	9	5

## Sheet: Suppl Fig 2d
[Pl-TcdA1] (ug/ml)	BSA	Average	standard dev	BSA-Lewis X	Average	standard dev
0.8	0.082933			0.4004
0.8	0.082333			0.3996
0.8	0.083933	0.0830663	0.00080829	0.4255	0.4085	0.0147279
1.6	0.166833			0.5893
1.6	0.155033			0.6012
1.6	0.151833	0.1579	0.00790021	0.585	0.591833	0.00839186
3.1	0.273633			0.7127
3.1	0.212433			0.7078
3.1	0.221133	0.235733	0.0331094	0.7323	0.7176	0.0129642
6.3	0.285233			0.7856
6.3	0.270633			0.7251
6.3	0.284333	0.280066	0.00818189	0.7744	0.7617	0.0321874

## Sheet: Suppl Fig 5a
25 µg/ml toxin
Glycan ID	Number in plot	Pl-TcdA1	Xn-XptA1	Mm-TcdA4	Yp-TcaATcaB	BSA	WGA
Heparin I	1	1350	5807.5	3818	1207	334.5	40
Heparin II	2	952	5309	2593.5	873	204.5	21.5
Heparin III	3	167	2297	1732.5	150.5	44	3.5
Heparin IV	4	24	444	939	18	21.5	34.5
Heparin V	5	709	3756.5	1795.5	667.5	132	14.5
Heparin VI	6	512	4263.5	2879	438.5	72.5	9.5
Heparin VII	7	578.5	3962	2020.5	531.5	64	14.5
Heparin VIII	8	57.5	445.5	985.5	55	14.5	1
Heparin IX	9	34.5	43	581.5	24.5	18.5	33
Heparin X	10	92	2597	2777.5	71.5	30.5	4.5
Heparin XI	11	1366.5	7755	3573	1262.5	505.5	20
Heparin XII	12	133	2006	1650.5	124.5	33	7
Heparin XIII	13	4.5	-49	301	6	16	3.5
NatHep	14	402.5	3915	2584	362	48.5	40
printing buffer	15	7	-15	-68.5	4	9	5
5	16	2	-265	-359	-0.5	8.5	34.5
6	17	20.5	-226	-203.5	12.5	4	80.5
7	18	5	-340.5	-326.5	-3.5	8.5	78
8	19	43	-112.5	963	53	7	30
9	20	6	-142	-15.5	8.5	1.5	26
10	21	31.5	231.5	552	24	63.5	167.5
155	22	6.5	-205	-98	3.5	10.5	86.5
173	23	18	-208	-8	14.5	16	22.5
181	24	9	-154.5	-241	8	7.5	66.5
182	25	37	143	757	29	19	9
183 (=IdoA)	26	414.5	5021.5	2295.5	372	165	5
184	27	17.5	725	1274.5	4	45	5
185	28	103.5	1800.5	2328.5	103.5	45	-2.5
186	29	23	86.5	253	17	15	-7
269	30	-13	-188	-229.5	-16.5	4.5	86
270	31	-11	-192	-292.5	-7	2	70.5
271	32	18.5	-181	-382	2.5	23	418.5
272	33	41	223	1370	40	29	64
273	34	108	139	1169.5	96	22.5	69
274	35	95.5	1142	2651	88	30	35
275	36	195.5	2107.5	2239.5	173.5	48	25.5
printing buffer	37	21	-72.5	408.5	19	-2.5	-5.5
empty	38

## Sheet: Suppl Fig 5b
50 µg/ml toxin
Glycan ID	Number in plot	Pl-TcdA1	Xn-XptA1	Mm-TcdA4	Yp-TcaATcaB	BSA	WGA
Heparin I	1	1869	9331	5234	1651	334.5	40
Heparin II	2	997	8648	3488.5	1790	204.5	21.5
Heparin III	3	165	2997	2446.5	473.5	44	3.5
Heparin IV	4	51.5	407	1232.5	23	21.5	34.5
Heparin V	5	464.5	7926	2622.5	794.5	132	14.5
Heparin VI	6	319.5	8110	4453	836.5	72.5	9.5
Heparin VII	7	535	8496	3085	1374.5	64	14.5
Heparin VIII	8	94	687.5	1769.5	84.5	14.5	1
Heparin IX	9	4	-39.5	742	107.5	18.5	33
Heparin X	10	211	4233	4606.5	262.5	30.5	4.5
Heparin XI	11	1399.5	17953	6090.5	2728	505.5	20
Heparin XII	12	36	2770	2346	316.5	33	7
Heparin XIII	13	44.5	-48.5	1082.5	53	16	3.5
NatHep	14	246	7858.5	2671	434	48.5	40
printing buffer	15	-7	17.5	54	63	9	5
5	16	67	-647	-722.5	-11	8.5	34.5
6	17	41.5	-821	-652	-28	4	80.5
7	18	93.5	-663	-737.5	-4	8.5	78
8	19	42.5	55	1313.5	4.5	7	30
9	20	28.5	-362.5	-243.5	-10	1.5	26
10	21	89.5	283	843.5	76	63.5	167.5
155	22	63.5	-710	-547.5	13.5	10.5	86.5
173	23	130.5	-514.5	-362.5	-7	16	22.5
181	24	78	-655.5	-434	2.5	7.5	66.5
182	25	42	810	1107	73	19	9
183 (=IdoA)	26	390.5	8962	4349	1823	165	5
184	27	123.5	1866	2028.5	155	45	5
185	28	453.5	2689.5	3676	230	45	-2.5
186	29	27	408.5	314.5	56	15	-7
269	30	31	-315	-376.5	-0.5	4.5	86
270	31	24.5	-234	-399	7	2	70.5
271	32	56	-525.5	-688	26	23	418.5
272	33	76	80.5	1594.5	4	29	64
273	34	58.5	-171	1312.5	56	22.5	69
274	35	61	1102	3733	70.5	30	35
275	36	273.5	2225	3730	232	48	25.5
printing buffer	37	32	123.5	781	17.5	-2.5	-5.5
empty	38
